# Supplementary material for: Intracranial Efficacy of Atezolizumab, Bevacizumab, Carboplatin, and Paclitaxel in Real-World Patients with Non-Small-Cell Lung Cancer and EGFR or ALK Alterations
Source: Cancers (Basel). 2024 Mar 22;16(7):1249. doi: 10.3390/cancers16071249 (PMC11011096; doi:10.3390/cancers16071249)
Supplement: Supplementary file 1 [file cancers-16-01249-s001.zip]

Archive with 1 entries (1 files):
- cancers-2910914-supplementary.pdf
